# Supplementary material for: Application of magnetism in tissue regeneration: recent progress and future prospects
Source: Regen Biomater. 2024 May 7;11:rbae048. doi: 10.1093/rb/rbae048 (PMC11208728; doi:10.1093/rb/rbae048)
Supplement: rbae048_Supplementary_Data [file rbae048_supplementary_data.zip]

Archive with 2 entries (2 files):
- Supporting informations.docx
- Response to Reviewers.docx
